# Supplementary material for: The Burden of Trachea, Bronchus, and Lung Cancer Attributable to Occupational Exposure From 1990 to 2019
Source: Front Public Health. 2022 Jun 17;10:928937. doi: 10.3389/fpubh.2022.928937 (PMC9247327; doi:10.3389/fpubh.2022.928937)
Supplement: Supplementary file 1 [file Table_1.XLSX]

## Sheet: Supplementary Table 1
location	rei	Death_Num_1990	Death_Num_2019	Percentage change	DALYs_Num_1990	DALYs_Num_2019	Percentage change	ASMR_1990	ASMR_2019	Percentage change	ASDR_1990	ASDR_2019	Percentage change
Andean Latin America	arsenic	15.4 (5.7-25.7)	34 (12.2-59)	1.208	461.6 (169-772.3)	955.5 (342-1668.8)	1.07	0.0723 (0.0271-0.1203)	0.0599 (0.0215-0.1038)	-0.172	2.06 (0.76-3.45)	1.65 (0.59-2.87)	-0.199
Australasia	arsenic	37.9 (-8.6-82.5)	56.9 (-12.4-123.1)	0.501	1027.7 (-233.8-2239.8)	1410.3 (-310-3044.8)	0.372	0.1627 (-0.0369-0.3542)	0.1208 (-0.0263-0.2609)	-0.258	4.52 (-1.03-9.86)	3.13 (-0.69-6.76)	-0.308
Caribbean	arsenic	23.4 (7.7-39.3)	51.9 (17.6-88.2)	1.218	681.6 (224.7-1145.5)	1454.3 (501.5-2471.1)	1.134	0.0883 (0.029-0.1485)	0.0996 (0.0338-0.1694)	0.128	2.55 (0.84-4.29)	2.78 (0.96-4.73)	0.09
Central Asia	arsenic	64.5 (23.9-106)	56.4 (20.8-93.3)	-0.126	2092.6 (772.8-3440.9)	1784.1 (651.7-2944.8)	-0.147	0.1228 (0.0454-0.2016)	0.0643 (0.0237-0.1067)	-0.476	3.94 (1.45-6.46)	1.95 (0.72-3.22)	-0.505
Central Europe	arsenic	308.5 (-70.4-677.6)	391 (-86.1-838.9)	0.267	9608.4 (-2197.2-21075)	10759.6 (-2368-23087.3)	0.12	0.202 (-0.0461-0.4437)	0.1946 (-0.0428-0.4177)	-0.037	6.39 (-1.46-14.02)	5.61 (-1.23-12.01)	-0.122
Central Latin America	arsenic	64.3 (24.3-105)	146.3 (55.4-248.7)	1.275	1920.1 (729.6-3147)	4107.7 (1559-6992.4)	1.139	0.0733 (0.0277-0.1195)	0.0608 (0.023-0.1032)	-0.171	2.09 (0.79-3.42)	1.67 (0.63-2.84)	-0.201
Central Sub-Saharan Africa	arsenic	14.4 (4.1-35.4)	28.7 (8.7-62.6)	0.993	468 (133.1-1146.5)	952.3 (285.3-2102.9)	1.035	0.0529 (0.0151-0.1297)	0.0446 (0.0136-0.0965)	-0.157	1.65 (0.47-4.05)	1.39 (0.42-3.04)	-0.158
East Asia	arsenic	1545.1 (551-2542.1)	4141.3 (1492.1-6954.3)	1.68	48124.2 (17255.4-78920.5)	115884.9 (41539.3-195302)	1.408	0.1572 (0.056-0.2591)	0.1846 (0.0665-0.3099)	0.174	4.76 (1.7-7.82)	5.14 (1.84-8.66)	0.08
Eastern Europe	arsenic	436.5 (-99.9-931.4)	250.2 (-54.8-548.1)	-0.427	13677.5 (-3138.4-29160.9)	7519.3 (-1649.7-16443.8)	-0.45	0.1461 (-0.0334-0.3122)	0.0739 (-0.0162-0.1618)	-0.494	4.65 (-1.07-9.92)	2.29 (-0.5-5.02)	-0.508
Eastern Sub-Saharan Africa	arsenic	20.4 (7.3-34.8)	54.1 (18.3-93.9)	1.652	642.9 (233.9-1091)	1698.5 (567.7-2947)	1.642	0.0241 (0.0086-0.0413)	0.03 (0.0102-0.0522)	0.245	0.73 (0.26-1.23)	0.88 (0.29-1.52)	0.205
High-income Asia Pacific	arsenic	296 (-63.9-655.2)	437.8 (-96.6-953.3)	0.479	8112.5 (-1763.7-17962.3)	9923.3 (-2203.5-21550.9)	0.223	0.1411 (-0.0305-0.3124)	0.1084 (-0.0239-0.2355)	-0.232	3.84 (-0.83-8.51)	2.71 (-0.6-5.86)	-0.294
High-income North America	arsenic	852 (-193-1829.5)	1085 (-234.6-2370.3)	0.273	23588.5 (-5360.1-50596.9)	27624.9 (-5998-60271.7)	0.171	0.2604 (-0.0591-0.5594)	0.1771 (-0.0383-0.3872)	-0.32	7.48 (-1.7-16.05)	4.67 (-1.01-10.18)	-0.376
North Africa and Middle East	arsenic	143.4 (52.8-241.5)	298.1 (109.6-497.8)	1.079	4556.6 (1653.2-7701.9)	9136.3 (3367.4-15247.7)	1.005	0.0736 (0.0271-0.1238)	0.0625 (0.023-0.1042)	-0.151	2.27 (0.83-3.82)	1.82 (0.67-3.04)	-0.198
Oceania	arsenic	1.5 (0.5-2.5)	4.2 (1.6-7.6)	1.8	47.4 (17.2-81.5)	137.8 (51.2-249.5)	1.907	0.0416 (0.0151-0.0711)	0.0509 (0.0187-0.0914)	0.224	1.28 (0.46-2.19)	1.54 (0.57-2.78)	0.203
South Asia	arsenic	187.3 (65.4-310.2)	535.2 (200.1-905.7)	1.857	6033.6 (2088.7-10004.9)	16495.8 (6193.3-27840)	1.734	0.0284 (0.01-0.047)	0.0352 (0.0131-0.0595)	0.239	0.87 (0.3-1.44)	1.06 (0.4-1.78)	0.218
Southeast Asia	arsenic	254.4 (96.1-415.7)	727.1 (270.5-1227.1)	1.858	8107.3 (3062.2-13224.1)	22271.6 (8305.7-37568)	1.747	0.0881 (0.0333-0.144)	0.1071 (0.0399-0.1807)	0.216	2.69 (1.02-4.4)	3.16 (1.18-5.33)	0.175
Southern Latin America	arsenic	81.2 (30.4-134.7)	94.6 (35.5-155)	0.165	2467.6 (924.5-4083.4)	2617 (973.9-4322.1)	0.061	0.1716 (0.0642-0.2848)	0.1163 (0.0436-0.1907)	-0.322	5.24 (1.96-8.67)	3.27 (1.22-5.4)	-0.376
Southern Sub-Saharan Africa	arsenic	23.5 (7.6-40.8)	19.7 (6.9-32.9)	-0.162	783.4 (255.2-1364.5)	633 (220.4-1059.1)	-0.192	0.0776 (0.025-0.1356)	0.0315 (0.011-0.0527)	-0.594	2.51 (0.81-4.38)	0.98 (0.34-1.63)	-0.61
Tropical Latin America	arsenic	77.1 (28.6-126)	173.9 (63.3-290.3)	1.256	2393.6 (888.4-3917.3)	4949.6 (1814.9-8241.7)	1.068	0.0772 (0.0287-0.1263)	0.0693 (0.0252-0.1157)	-0.102	2.32 (0.86-3.79)	1.95 (0.71-3.24)	-0.159
Western Europe	arsenic	987.8 (-225.6-2155.2)	1124.4 (-252.4-2405.3)	0.138	27756 (-6354.3-60540.9)	28826.2 (-6494.3-61381.5)	0.039	0.1835 (-0.0419-0.3999)	0.1432 (-0.0322-0.3055)	-0.22	5.36 (-1.23-11.68)	3.89 (-0.88-8.28)	-0.274
Western Sub-Saharan Africa	arsenic	23.6 (9.1-39.4)	49.4 (18-84)	1.093	745 (287.2-1243.7)	1571.8 (570.5-2667.5)	1.11	0.0241 (0.0093-0.0404)	0.0233 (0.0086-0.0394)	-0.033	0.73 (0.28-1.22)	0.69 (0.25-1.17)	-0.055
Andean Latin America	asbesto	272.5 (137-423.6)	370 (206.5-585.5)	0.358	5242.7 (2484.7-8383.1)	5768.5 (3103.9-9422.5)	0.1	1.5065 (0.7667-2.3296)	0.7006 (0.3907-1.1065)	-0.535	27.43 (13.2-43.53)	10.73 (5.81-17.44)	-0.609
Australasia	asbesto	2807.4 (2113.9-3425.9)	3816.4 (2890.9-4686.5)	0.359	56477.9 (42175-69543.5)	63211.2 (47083.5-78306.7)	0.119	11.4987 (8.6264-14.0456)	7.1183 (5.3715-8.7511)	-0.381	232.61 (172.97-287.49)	122.06 (90.54-152.02)	-0.475
Caribbean	asbesto	239.5 (146.4-349.4)	414 (237.4-636.9)	0.729	4356.4 (2651-6394.2)	7341.3 (4172.3-11430)	0.685	0.9734 (0.5978-1.4126)	0.8 (0.4585-1.2308)	-0.178	17.07 (10.39-25.14)	14.1 (8.01-21.9)	-0.174
Central Asia	asbesto	505.9 (305.4-746.9)	717.5 (445.1-1038.7)	0.418	12795.9 (7672.9-18745.8)	16400.5 (10013.7-24046.5)	0.282	1.0868 (0.659-1.5918)	1.1149 (0.7033-1.5984)	0.026	26.35 (15.93-38.92)	22.79 (13.98-33.13)	-0.135
Central Europe	asbesto	2422.8 (1520.1-3512.1)	6776.8 (4152-9979.6)	1.797	56064.1 (34974.7-81625.5)	138792.6 (83786.1-207794.2)	1.476	1.5863 (0.997-2.3004)	2.9813 (1.8209-4.3973)	0.879	36.08 (22.53-52.65)	62.61 (37.65-94.34)	0.735
Central Latin America	asbesto	501.8 (327.1-707.9)	1397.2 (881-2048.8)	1.784	9897.4 (6350.6-14085.4)	25535.8 (15797.6-38098.8)	1.58	0.6912 (0.4531-0.9672)	0.624 (0.3947-0.9129)	-0.097	12.72 (8.2-18.06)	11.15 (6.91-16.63)	-0.123
Central Sub-Saharan Africa	asbesto	125.6 (38-507.1)	246.3 (72-929.1)	0.961	2881.7 (848.8-11721.3)	5382 (1527.7-20621.8)	0.868	0.7039 (0.2064-2.8472)	0.6088 (0.1847-2.2714)	-0.135	13.71 (4.14-54.81)	11.5 (3.34-43.22)	-0.161
East Asia	asbesto	5240.6 (3248.1-8079.5)	23974.6 (14986.4-35977.9)	3.575	106702.6 (65034.9-166618.3)	417719.5 (255066.9-634040.9)	2.915	0.7628 (0.4837-1.1657)	1.3065 (0.8264-1.9452)	0.713	13.32 (8.27-20.7)	20.85 (12.81-31.46)	0.565
Eastern Europe	asbesto	4061.3 (2556.9-5825)	4895.6 (3000.1-7196.3)	0.205	97131.3 (61435.9-140299.2)	108082.5 (65345.6-161434.3)	0.113	1.4003 (0.8831-2.0103)	1.3742 (0.8453-2.0176)	-0.019	32.89 (20.99-47.51)	30.52 (18.45-45.59)	-0.072
Eastern Sub-Saharan Africa	asbesto	209.6 (62.5-951.4)	516.8 (167-2126.8)	1.466	4406.6 (1320.1-20573.7)	10045.6 (3191-43405.2)	1.28	0.3428 (0.1014-1.5313)	0.413 (0.1339-1.6503)	0.205	6.47 (1.93-29.58)	7.25 (2.33-30.31)	0.121
High-income Asia Pacific	asbesto	5747.1 (3817.7-7792)	20078.8 (13185.3-27091.4)	2.494	96570.9 (63298.8-133328.7)	274389.3 (180209.2-376837.3)	1.841	3.064 (2.0416-4.1398)	3.556 (2.3303-4.8288)	0.161	48.92 (32.04-67.23)	53.42 (35.05-73.62)	0.092
High-income North America	asbesto	34136.1 (24132.6-43611.9)	41191.8 (29681.5-53165)	0.207	637815.9 (446190.6-827270.8)	648827.9 (456247.2-851190.3)	0.017	9.1005 (6.413-11.673)	6.1547 (4.4334-7.944)	-0.324	174.6 (120.98-228.22)	98.47 (69.23-129.48)	-0.436
North Africa and Middle East	asbesto	2929.4 (1698.6-4359.3)	6037.6 (3419.5-9509.9)	1.061	70079.2 (39881.2-106579.8)	127258.8 (71157.9-206103)	0.816	1.8634 (1.1215-2.7691)	1.6144 (0.9288-2.4998)	-0.134	40.57 (23.53-61.58)	31.3 (17.61-50.08)	-0.228
Oceania	asbesto	24.6 (13-43.3)	83.6 (43-150.1)	2.398	581.7 (307.4-1040.6)	1937.3 (967.2-3501.7)	2.33	1.0007 (0.5267-1.7066)	1.5109 (0.8107-2.6532)	0.51	20.23 (10.67-35.66)	29.99 (15.39-53.98)	0.482
South Asia	asbesto	1370.7 (727.6-2536.6)	5804.5 (3464.6-9040.4)	3.235	28498.4 (15071.6-53470.5)	110439 (64474-173428.2)	2.875	0.3238 (0.1739-0.589)	0.4823 (0.2913-0.7382)	0.489	5.82 (3.09-10.77)	8.41 (4.99-13.21)	0.445
Southeast Asia	asbesto	1247.8 (725.2-1919)	4272.3 (2503.5-6591.3)	2.424	29744.1 (17081.3-45937.4)	85317.9 (49008-135143.5)	1.868	0.5756 (0.3374-0.8959)	0.8425 (0.4934-1.2982)	0.464	11.72 (6.76-18.07)	14.75 (8.62-23.15)	0.259
Southern Latin America	asbesto	993.5 (626.9-1412.6)	2048.6 (1289-2937.1)	1.062	20238.3 (12513.5-29103.9)	37231.9 (22868.9-54346.4)	0.84	2.187 (1.3777-3.0933)	2.3865 (1.5029-3.4258)	0.091	43.41 (26.79-62.34)	43.99 (26.98-64.37)	0.013
Southern Sub-Saharan Africa	asbesto	874.2 (556.1-1312)	1678 (1165.5-2257.4)	0.919	19598.4 (12295.5-29700.1)	35124.1 (24067-48137.2)	0.792	3.4864 (2.2388-5.2211)	3.36 (2.348-4.4766)	-0.036	72.9 (45.98-110.32)	65.02 (44.84-88.58)	-0.108
Tropical Latin America	asbesto	1083.5 (724.4-1473.2)	3031.5 (2042.9-4064.4)	1.798	23231.1 (15339-32008.7)	53274.7 (36106.7-72400.2)	1.293	1.4279 (0.9705-1.9138)	1.3307 (0.8923-1.7804)	-0.068	26.65 (17.66-36.43)	22.44 (15.35-30.4)	-0.158
Western Europe	asbesto	57212.7 (41318.4-71791.1)	71000.1 (52391.1-89490.6)	0.241	1123607.5 (800539.9-1432784.3)	1186371.1 (855156.1-1514837.3)	0.056	9.4081 (6.7667-11.8643)	7.1456 (5.2259-9.0482)	-0.24	190.7 (135.4-244.46)	129.19 (91.64-166.84)	-0.323
Western Sub-Saharan Africa	asbesto	199.1 (100.3-400.9)	350.9 (183.2-712.8)	0.762	4098.1 (2039.4-8370.7)	6977.2 (3544.2-14650.1)	0.703	0.2569 (0.1323-0.5199)	0.2388 (0.1265-0.4804)	-0.07	4.95 (2.5-10.04)	4.34 (2.23-8.94)	-0.123
Andean Latin America	beryllium	0.6 (0.5-0.8)	1.5 (1.1-2)	1.5	19.2 (15.2-23.8)	43.1 (31.9-57.9)	1.245	0.003 (0.0024-0.0037)	0.0027 (0.002-0.0036)	-0.1	0.09 (0.07-0.11)	0.07 (0.06-0.1)	-0.222
Australasia	beryllium	0.3 (0.3-0.4)	0.5 (0.5-0.6)	0.667	9 (7.4-10.8)	13.6 (11.4-16)	0.511	0.0014 (0.0012-0.0017)	0.0012 (0.001-0.0014)	-0.143	0.04 (0.03-0.05)	0.03 (0.03-0.04)	-0.25
Caribbean	beryllium	0.9 (0.7-1.1)	2.2 (1.7-2.8)	1.444	26.5 (21.4-32)	62.1 (48.2-78.9)	1.343	0.0034 (0.0027-0.0041)	0.0042 (0.0033-0.0053)	0.235	0.1 (0.08-0.12)	0.12 (0.09-0.15)	0.2
Central Asia	beryllium	3.3 (2.5-4.1)	3 (2.4-3.8)	-0.091	108.1 (82.5-133.8)	95.8 (74.4-119.1)	-0.114	0.0063 (0.005-0.0077)	0.0034 (0.0027-0.0042)	-0.46	0.2 (0.16-0.25)	0.1 (0.08-0.13)	-0.5
Central Europe	beryllium	2.3 (1.8-2.8)	3.2 (2.5-4.1)	0.391	72.3 (56.7-88)	88.5 (69.3-111.8)	0.224	0.0015 (0.0012-0.0018)	0.0016 (0.0013-0.002)	0.067	0.05 (0.04-0.06)	0.05 (0.04-0.06)	0
Central Latin America	beryllium	2.5 (2-2.9)	5.9 (4.6-7.6)	1.36	73.6 (60.4-86.7)	166.4 (128-213.2)	1.261	0.0028 (0.0023-0.0033)	0.0025 (0.0019-0.0032)	-0.107	0.08 (0.07-0.09)	0.07 (0.05-0.09)	-0.125
Central Sub-Saharan Africa	beryllium	0.7 (0.4-1.4)	1.3 (0.8-2.4)	0.857	22.4 (12.2-45.3)	43.1 (25.8-80.3)	0.924	0.0025 (0.0014-0.0051)	0.002 (0.0012-0.0037)	-0.2	0.08 (0.04-0.16)	0.06 (0.04-0.12)	-0.25
East Asia	beryllium	67.3 (52.5-83.3)	169.7 (132.6-215)	1.522	2108.6 (1647.5-2599.8)	4752.8 (3723.9-5993.4)	1.254	0.0068 (0.0053-0.0085)	0.0076 (0.0059-0.0095)	0.118	0.21 (0.16-0.26)	0.21 (0.17-0.27)	0
Eastern Europe	beryllium	3.9 (3-4.8)	2.3 (1.8-2.9)	-0.41	122.3 (93.9-150.6)	69.8 (53.9-85.8)	-0.429	0.0013 (0.001-0.0016)	7e-04 (5e-04-8e-04)	-0.462	0.04 (0.03-0.05)	0.02 (0.02-0.03)	-0.5
Eastern Sub-Saharan Africa	beryllium	1 (0.8-1.3)	2.7 (2.1-3.6)	1.7	31.7 (24-42)	86.3 (64.5-111.7)	1.722	0.0012 (9e-04-0.0016)	0.0015 (0.0011-0.002)	0.25	0.04 (0.03-0.05)	0.04 (0.03-0.06)	0
High-income Asia Pacific	beryllium	2.3 (1.9-2.8)	3.9 (3.2-4.6)	0.696	63.7 (51.9-75.9)	87.4 (71.9-104.2)	0.372	0.0011 (9e-04-0.0013)	0.001 (8e-04-0.0011)	-0.091	0.03 (0.02-0.04)	0.02 (0.02-0.03)	-0.333
High-income North America	beryllium	7.3 (6.1-8.6)	9.7 (8.1-11.3)	0.329	202 (170-236.7)	246.6 (206.1-289.4)	0.221	0.0022 (0.0019-0.0026)	0.0016 (0.0013-0.0018)	-0.273	0.06 (0.05-0.08)	0.04 (0.04-0.05)	-0.333
North Africa and Middle East	beryllium	5.9 (4.1-8)	12.4 (9.4-16.2)	1.102	185.9 (131.8-252.3)	381.6 (292.5-495.5)	1.053	0.003 (0.0021-0.0041)	0.0026 (0.002-0.0034)	-0.133	0.09 (0.07-0.13)	0.08 (0.06-0.1)	-0.111
Oceania	beryllium	0.1 (0.1-0.1)	0.2 (0.2-0.4)	1	2.7 (1.9-4)	8 (5.5-11.9)	1.963	0.0024 (0.0017-0.0036)	0.0029 (0.0021-0.0043)	0.208	0.07 (0.05-0.11)	0.09 (0.06-0.13)	0.286
South Asia	beryllium	8.7 (6.3-11.4)	24.6 (18.6-31.7)	1.828	278.8 (202.8-363.2)	757.7 (577.1-964.5)	1.718	0.0013 (0.001-0.0017)	0.0016 (0.0012-0.0021)	0.231	0.04 (0.03-0.05)	0.05 (0.04-0.06)	0.25
Southeast Asia	beryllium	11.9 (9.6-14.5)	32 (24.4-40.2)	1.689	379.7 (303.3-461.4)	980 (740.7-1239.6)	1.581	0.0041 (0.0033-0.005)	0.0047 (0.0036-0.0059)	0.146	0.13 (0.1-0.15)	0.14 (0.11-0.18)	0.077
Southern Latin America	beryllium	2.9 (2.3-3.6)	4 (3.3-4.8)	0.379	88.6 (69.6-107.5)	111.8 (91.4-133.3)	0.262	0.0062 (0.0049-0.0075)	0.005 (0.0041-0.0059)	-0.194	0.19 (0.15-0.23)	0.14 (0.11-0.17)	-0.263
Southern Sub-Saharan Africa	beryllium	0.9 (0.7-1.2)	0.8 (0.6-1)	-0.111	30.6 (23.2-40.4)	25.8 (20.6-31.1)	-0.157	0.003 (0.0023-0.0041)	0.0013 (0.001-0.0016)	-0.567	0.1 (0.07-0.13)	0.04 (0.03-0.05)	-0.6
Tropical Latin America	beryllium	3 (2.4-3.5)	7.6 (6.3-8.9)	1.533	91.7 (74.6-110.4)	216.1 (179.8-254.1)	1.357	0.003 (0.0024-0.0036)	0.003 (0.0025-0.0035)	0	0.09 (0.07-0.11)	0.08 (0.07-0.1)	-0.111
Western Europe	beryllium	7.6 (6.1-9.2)	10.3 (8.6-12.1)	0.355	214 (171.1-257.3)	264.5 (221.2-310.3)	0.236	0.0014 (0.0011-0.0017)	0.0013 (0.0011-0.0015)	-0.071	0.04 (0.03-0.05)	0.04 (0.03-0.04)	0
Western Sub-Saharan Africa	beryllium	1.2 (0.9-1.5)	2.6 (1.9-3.3)	1.167	36 (27.2-47.7)	81.6 (61.2-104.6)	1.267	0.0012 (9e-04-0.0016)	0.0012 (9e-04-0.0015)	0	0.04 (0.03-0.05)	0.04 (0.03-0.05)	0
Andean Latin America	cadmium	1.6 (1.2-1.9)	3.5 (2.6-4.5)	1.187	46.6 (37.3-56.5)	98.1 (71.6-127.5)	1.105	0.0073 (0.0058-0.0089)	0.0061 (0.0045-0.008)	-0.164	0.21 (0.17-0.25)	0.17 (0.12-0.22)	-0.19
Australasia	cadmium	0.9 (0.7-1)	1.3 (1.1-1.6)	0.444	23.7 (19.6-28.2)	32.9 (27.6-38.3)	0.388	0.0037 (0.0031-0.0044)	0.0028 (0.0024-0.0033)	-0.243	0.1 (0.09-0.12)	0.07 (0.06-0.09)	-0.3
Caribbean	cadmium	2.2 (1.8-2.6)	5.1 (4-6.5)	1.318	63.2 (52.6-75.4)	142.8 (110.7-181.8)	1.259	0.0082 (0.0067-0.0098)	0.0097 (0.0076-0.0124)	0.183	0.24 (0.2-0.28)	0.27 (0.21-0.35)	0.125
Central Asia	cadmium	6.5 (5.2-8)	5.8 (4.6-7.1)	-0.108	212.4 (167.6-257.3)	184 (146.5-224.2)	-0.134	0.0125 (0.01-0.015)	0.0066 (0.0053-0.0081)	-0.472	0.4 (0.32-0.48)	0.2 (0.16-0.24)	-0.5
Central Europe	cadmium	6.9 (5.6-8.2)	8.9 (7-11)	0.29	214.8 (174.3-255)	244.7 (193.8-305.1)	0.139	0.0045 (0.0037-0.0053)	0.0044 (0.0035-0.0055)	-0.022	0.14 (0.12-0.17)	0.13 (0.1-0.16)	-0.071
Central Latin America	cadmium	6.3 (5.4-7.4)	14.7 (11.5-18.4)	1.333	189.7 (160.5-221.1)	411.8 (322.3-518.4)	1.171	0.0072 (0.0061-0.0085)	0.0061 (0.0048-0.0076)	-0.153	0.21 (0.17-0.24)	0.17 (0.13-0.21)	-0.19
Central Sub-Saharan Africa	cadmium	1.5 (0.8-3)	2.9 (1.7-5.3)	0.933	47.6 (25.3-97.6)	96.7 (57.6-176.5)	1.032	0.0054 (0.0029-0.0108)	0.0045 (0.0027-0.0081)	-0.167	0.17 (0.09-0.34)	0.14 (0.08-0.25)	-0.176
East Asia	cadmium	151.2 (119.7-185.6)	405.9 (319.6-505.2)	1.685	4715.2 (3725.9-5803.3)	11370.5 (8905.4-14184.6)	1.411	0.0154 (0.0122-0.0189)	0.0181 (0.0143-0.0224)	0.175	0.47 (0.37-0.57)	0.5 (0.4-0.63)	0.064
Eastern Europe	cadmium	10 (7.9-12.2)	5.8 (4.6-7.1)	-0.42	312.8 (246.1-380.3)	173.8 (139.6-213.4)	-0.444	0.0033 (0.0027-0.004)	0.0017 (0.0014-0.0021)	-0.485	0.11 (0.09-0.13)	0.05 (0.04-0.06)	-0.545
Eastern Sub-Saharan Africa	cadmium	2 (1.6-2.7)	5.5 (4.2-7.1)	1.75	64.4 (49.3-84.7)	172.9 (132.9-224.4)	1.685	0.0024 (0.0018-0.0032)	0.003 (0.0023-0.004)	0.25	0.07 (0.06-0.1)	0.09 (0.07-0.12)	0.286
High-income Asia Pacific	cadmium	6.7 (5.5-7.8)	10.1 (8.3-11.8)	0.507	183.9 (153.5-215.9)	229 (189.6-270.3)	0.245	0.0032 (0.0026-0.0037)	0.0025 (0.0021-0.0029)	-0.219	0.09 (0.07-0.1)	0.06 (0.05-0.07)	-0.333
High-income North America	cadmium	19.6 (16.3-22.9)	25.2 (20.9-29.6)	0.286	544.1 (457.3-630.4)	642 (538.2-748)	0.18	0.006 (0.005-0.007)	0.0041 (0.0035-0.0048)	-0.317	0.17 (0.15-0.2)	0.11 (0.09-0.13)	-0.353
North Africa and Middle East	cadmium	14.2 (10.2-19.2)	29.8 (22.8-37.7)	1.099	451.2 (321.5-604)	915.6 (699.1-1163.4)	1.029	0.0073 (0.0053-0.0098)	0.0063 (0.0048-0.0079)	-0.137	0.22 (0.16-0.3)	0.18 (0.14-0.23)	-0.182
Oceania	cadmium	0.2 (0.1-0.2)	0.4 (0.3-0.6)	1	4.9 (3.5-7)	14.4 (10.1-21.1)	1.939	0.0043 (0.0031-0.0062)	0.0053 (0.0038-0.0076)	0.233	0.13 (0.1-0.19)	0.16 (0.11-0.23)	0.231
South Asia	cadmium	18.7 (14-23.7)	53.7 (40.8-67.3)	1.872	601.1 (451.2-765.3)	1655.4 (1258.3-2084.6)	1.754	0.0028 (0.0021-0.0036)	0.0035 (0.0027-0.0044)	0.25	0.09 (0.07-0.11)	0.11 (0.08-0.13)	0.222
Southeast Asia	cadmium	25.4 (20.7-30.5)	72.9 (57.1-90.6)	1.87	808.8 (661.9-969.5)	2233.9 (1737.1-2788.2)	1.762	0.0088 (0.0072-0.0105)	0.0107 (0.0084-0.0133)	0.216	0.27 (0.22-0.32)	0.32 (0.25-0.39)	0.185
Southern Latin America	cadmium	8 (6.4-9.6)	9.6 (7.8-11.3)	0.2	244.9 (196.3-293.3)	264.5 (217.7-315)	0.08	0.017 (0.0136-0.0204)	0.0117 (0.0096-0.0139)	-0.312	0.52 (0.42-0.62)	0.33 (0.27-0.39)	-0.365
Southern Sub-Saharan Africa	cadmium	2.3 (1.7-3.1)	1.9 (1.6-2.3)	-0.174	76.6 (58.3-101.3)	62.4 (51.2-75)	-0.185	0.0076 (0.0057-0.0102)	0.0031 (0.0026-0.0037)	-0.592	0.25 (0.19-0.33)	0.1 (0.08-0.12)	-0.6
Tropical Latin America	cadmium	7.6 (6.2-9)	17.5 (14.6-20.7)	1.303	235.5 (192-278.8)	499.3 (415.3-584.6)	1.12	0.0076 (0.0062-0.009)	0.007 (0.0058-0.0082)	-0.079	0.23 (0.19-0.27)	0.2 (0.16-0.23)	-0.13
Western Europe	cadmium	22.3 (18.4-26.5)	26 (21.7-30.4)	0.166	628.3 (516.5-745.6)	667.6 (560.2-779.3)	0.063	0.0042 (0.0034-0.0049)	0.0033 (0.0028-0.0039)	-0.214	0.12 (0.1-0.14)	0.09 (0.08-0.11)	-0.25
Western Sub-Saharan Africa	cadmium	2.3 (1.8-3)	5 (3.8-6.5)	1.174	74.2 (58-93.7)	159.9 (121.6-205.5)	1.155	0.0024 (0.0018-0.0031)	0.0024 (0.0018-0.003)	0	0.07 (0.06-0.09)	0.07 (0.05-0.09)	0
Andean Latin America	chromium	3.6 (3-4.3)	8.3 (6.3-10.7)	1.306	108.2 (90.2-128)	234.5 (175.8-300.3)	1.167	0.0169 (0.014-0.0201)	0.0147 (0.0111-0.0189)	-0.13	0.48 (0.4-0.57)	0.4 (0.3-0.52)	-0.167
Australasia	chromium	1.9 (1.7-2.2)	3.1 (2.7-3.4)	0.632	52.8 (46.5-59.2)	75.9 (67.2-85.6)	0.438	0.0084 (0.0074-0.0094)	0.0065 (0.0058-0.0073)	-0.226	0.23 (0.2-0.26)	0.17 (0.15-0.19)	-0.261
Caribbean	chromium	4.7 (4.1-5.3)	11.7 (9.5-14.2)	1.489	136.6 (119.8-155)	329.1 (264.5-401.8)	1.409	0.0176 (0.0154-0.0201)	0.0224 (0.0182-0.0273)	0.273	0.51 (0.45-0.58)	0.63 (0.51-0.77)	0.235
Central Asia	chromium	13.8 (11.8-15.9)	13 (10.9-15.4)	-0.058	448.2 (384.7-516.2)	411.6 (347.1-484.3)	-0.082	0.0263 (0.0227-0.03)	0.0148 (0.0125-0.0173)	-0.437	0.84 (0.73-0.96)	0.45 (0.38-0.53)	-0.464
Central Europe	chromium	14.6 (12.8-16.5)	19.7 (16.4-23.4)	0.349	455.2 (399-514.8)	542.6 (453.7-644.9)	0.192	0.0096 (0.0084-0.0107)	0.0098 (0.0082-0.0116)	0.021	0.3 (0.27-0.34)	0.28 (0.24-0.34)	-0.067
Central Latin America	chromium	14 (12.4-15.6)	33.7 (27.3-41.5)	1.407	417.3 (372.2-464.1)	947.1 (767.1-1162.6)	1.27	0.0159 (0.0141-0.0179)	0.014 (0.0113-0.0173)	-0.119	0.45 (0.4-0.51)	0.39 (0.31-0.47)	-0.133
Central Sub-Saharan Africa	chromium	3.2 (1.8-6.3)	6.4 (4-11.4)	1	104.2 (56.9-207.2)	214.4 (131.1-382.5)	1.058	0.0118 (0.0066-0.0233)	0.01 (0.0063-0.0175)	-0.153	0.37 (0.2-0.73)	0.31 (0.19-0.55)	-0.162
East Asia	chromium	286.4 (238.1-345.1)	816 (663-1005.1)	1.849	8922.5 (7401.3-10703.6)	22854.6 (18462.2-28054.1)	1.561	0.0291 (0.0242-0.035)	0.0364 (0.0295-0.0446)	0.251	0.88 (0.73-1.06)	1.01 (0.82-1.24)	0.148
Eastern Europe	chromium	21.6 (18.5-24.7)	13.2 (10.9-15.5)	-0.389	678 (578.3-777)	395.3 (327.4-467.6)	-0.417	0.0072 (0.0063-0.0082)	0.0039 (0.0032-0.0046)	-0.458	0.23 (0.2-0.26)	0.12 (0.1-0.14)	-0.478
Eastern Sub-Saharan Africa	chromium	4.1 (3.2-5.1)	11.6 (9.2-14.7)	1.829	127.8 (102.1-160.7)	365.2 (288.5-461.2)	1.858	0.0048 (0.0039-0.006)	0.0064 (0.0051-0.0082)	0.333	0.14 (0.12-0.18)	0.19 (0.15-0.24)	0.357
High-income Asia Pacific	chromium	14.7 (13-16.6)	23.1 (20.2-26.2)	0.571	402.9 (357.5-452.8)	524.7 (458.8-593.5)	0.302	0.007 (0.0062-0.0079)	0.0057 (0.005-0.0065)	-0.186	0.19 (0.17-0.21)	0.14 (0.13-0.16)	-0.263
High-income North America	chromium	45.1 (40-50.4)	59.2 (52.8-66.3)	0.313	1249.2 (1111.9-1390.7)	1509 (1341.1-1694.6)	0.208	0.0138 (0.0122-0.0154)	0.0097 (0.0086-0.0108)	-0.297	0.4 (0.35-0.44)	0.26 (0.23-0.29)	-0.35
North Africa and Middle East	chromium	30.3 (22.9-38.9)	67.9 (55.8-82.1)	1.241	962.5 (719.7-1242.1)	2083 (1703.7-2528.3)	1.164	0.0155 (0.0119-0.0199)	0.0142 (0.0117-0.0172)	-0.084	0.48 (0.36-0.61)	0.42 (0.34-0.5)	-0.125
Oceania	chromium	0.3 (0.2-0.4)	0.9 (0.7-1.3)	2	10 (7.6-13.9)	30.9 (22.6-42.9)	2.09	0.0088 (0.0067-0.0121)	0.0114 (0.0085-0.0157)	0.295	0.27 (0.2-0.37)	0.35 (0.25-0.48)	0.296
South Asia	chromium	37.3 (30-45.7)	114.4 (91.7-139.6)	2.067	1203.3 (963.5-1474.6)	3528.6 (2832.4-4295.9)	1.932	0.0056 (0.0045-0.0069)	0.0075 (0.006-0.0092)	0.339	0.17 (0.14-0.21)	0.23 (0.18-0.28)	0.353
Southeast Asia	chromium	50.6 (43.4-58)	158.6 (126.4-191.3)	2.134	1615.4 (1383-1847.7)	4860.6 (3858.1-5907.4)	2.009	0.0175 (0.015-0.0201)	0.0233 (0.0187-0.0281)	0.331	0.54 (0.46-0.61)	0.69 (0.55-0.83)	0.278
Southern Latin America	chromium	18.3 (15.9-20.9)	22.6 (19.8-25.6)	0.235	557.9 (485.1-635.8)	625.7 (546.4-710.9)	0.122	0.0388 (0.0337-0.0441)	0.0278 (0.0244-0.0315)	-0.284	1.19 (1.03-1.35)	0.78 (0.68-0.89)	-0.345
Southern Sub-Saharan Africa	chromium	5 (4-6.6)	4.3 (3.7-5)	-0.14	167.7 (134.2-216.5)	138.7 (118.8-161.7)	-0.173	0.0166 (0.0131-0.022)	0.0069 (0.0059-0.0081)	-0.584	0.54 (0.43-0.7)	0.21 (0.18-0.25)	-0.611
Tropical Latin America	chromium	16.5 (14.4-18.9)	40.8 (35.9-45.9)	1.473	513.8 (449.5-585.2)	1161.5 (1023.3-1310.9)	1.261	0.0165 (0.0144-0.0189)	0.0162 (0.0143-0.0183)	-0.018	0.5 (0.43-0.57)	0.46 (0.4-0.51)	-0.08
Western Europe	chromium	49.4 (43.4-55.7)	60.3 (53.6-67.4)	0.221	1389.2 (1220-1559.5)	1548.7 (1372.5-1728)	0.115	0.0092 (0.0081-0.0103)	0.0077 (0.0068-0.0086)	-0.163	0.27 (0.24-0.3)	0.21 (0.19-0.23)	-0.222
Western Sub-Saharan Africa	chromium	4.6 (3.7-5.7)	10.6 (8.3-13)	1.304	145.1 (115.8-180.6)	336.5 (266.1-416.3)	1.319	0.0047 (0.0038-0.0058)	0.005 (0.0039-0.0061)	0.064	0.14 (0.11-0.18)	0.15 (0.12-0.18)	0.071
Andean Latin America	diesel engine exhaust	58.2 (47.4-69.9)	140 (106.7-180.1)	1.405	1734.3 (1415-2068.9)	3924.9 (2998.2-5087.3)	1.263	0.2733 (0.222-0.3279)	0.247 (0.1895-0.3184)	-0.096	7.78 (6.32-9.27)	6.78 (5.19-8.8)	-0.129
Australasia	diesel engine exhaust	27.1 (23.5-30.9)	43.9 (38.4-50)	0.62	734.1 (642.4-837.6)	1088.2 (956.9-1241)	0.482	0.1162 (0.1013-0.1328)	0.0931 (0.0817-0.1058)	-0.199	3.23 (2.84-3.69)	2.42 (2.14-2.75)	-0.251
Caribbean	diesel engine exhaust	62.4 (54.2-71.4)	170.7 (138.1-206)	1.736	1822.6 (1586.4-2080.8)	4807.1 (3873-5827.7)	1.637	0.2357 (0.2045-0.2708)	0.3276 (0.2651-0.3962)	0.39	6.83 (5.92-7.8)	9.2 (7.43-11.11)	0.347
Central Asia	diesel engine exhaust	259.5 (217.6-302.2)	244.4 (203.5-292.7)	-0.058	8439.6 (7103.8-9825.3)	7749.3 (6484.2-9311.2)	-0.082	0.4941 (0.419-0.5707)	0.2774 (0.233-0.3296)	-0.439	15.87 (13.5-18.27)	8.47 (7.12-10.08)	-0.466
Central Europe	diesel engine exhaust	172.1 (147.5-198.4)	245 (199.1-293.5)	0.424	5361.6 (4606.9-6188.9)	6749 (5456.9-8080.2)	0.259	0.1125 (0.0973-0.1291)	0.1219 (0.0992-0.1457)	0.084	3.56 (3.08-4.11)	3.52 (2.86-4.19)	-0.011
Central Latin America	diesel engine exhaust	188.7 (166.7-213.4)	504.3 (402.2-619.6)	1.672	5624.2 (4959.7-6327.1)	14103.1 (11226.6-17407.9)	1.508	0.2153 (0.189-0.2449)	0.2096 (0.1675-0.2575)	-0.026	6.12 (5.4-6.92)	5.74 (4.59-7.07)	-0.062
Central Sub-Saharan Africa	diesel engine exhaust	57.9 (31.9-116.2)	104.8 (64.4-184.3)	0.81	1874.9 (1024.9-3752.8)	3477.9 (2131-6124.6)	0.855	0.2126 (0.1178-0.4251)	0.1634 (0.1014-0.286)	-0.231	6.62 (3.63-13.23)	5.08 (3.13-8.95)	-0.233
East Asia	diesel engine exhaust	3216.2 (2588.8-3911.9)	9420.3 (7631.1-11645.7)	1.929	100375.2 (80870.3-122165.6)	263305.9 (213061.7-326459.6)	1.623	0.327 (0.2638-0.3974)	0.4197 (0.3404-0.5177)	0.283	9.92 (8-12.08)	11.67 (9.43-14.43)	0.176
Eastern Europe	diesel engine exhaust	317.2 (266.6-374.2)	199.5 (161.7-240.2)	-0.371	9983.4 (8410.5-11777.5)	6005.3 (4845.9-7253.8)	-0.398	0.1061 (0.0906-0.1239)	0.0589 (0.0479-0.0707)	-0.445	3.39 (2.9-3.97)	1.83 (1.49-2.2)	-0.46
Eastern Sub-Saharan Africa	diesel engine exhaust	56.9 (44.8-72.1)	184.7 (144.6-238.1)	2.246	1789 (1411-2273)	5764 (4484.3-7452)	2.222	0.0675 (0.053-0.0858)	0.1027 (0.0803-0.1332)	0.521	2.03 (1.6-2.57)	2.98 (2.33-3.86)	0.468
High-income Asia Pacific	diesel engine exhaust	179 (156.6-203.7)	322.9 (275.9-373.8)	0.804	4901 (4303.8-5562.8)	7318.5 (6321.8-8393.8)	0.493	0.0853 (0.0749-0.0969)	0.0799 (0.0691-0.0918)	-0.063	2.32 (2.04-2.63)	2 (1.74-2.28)	-0.138
High-income North America	diesel engine exhaust	573.6 (506.9-649)	777.6 (684.2-878.8)	0.356	15877 (14063.5-17852.8)	19799.6 (17386.5-22415.5)	0.247	0.1753 (0.155-0.1982)	0.1269 (0.1121-0.1428)	-0.276	5.03 (4.43-5.65)	3.35 (2.95-3.77)	-0.334
North Africa and Middle East	diesel engine exhaust	443.5 (332.9-576.6)	1070.9 (869.8-1294.5)	1.415	14031.4 (10459.7-18169.8)	32823.9 (26743.5-39467.6)	1.339	0.2283 (0.1717-0.2971)	0.2247 (0.1828-0.2721)	-0.016	6.99 (5.23-9.06)	6.55 (5.31-7.91)	-0.063
Oceania	diesel engine exhaust	5.6 (4.2-7.9)	17.2 (12.5-24.3)	2.071	181 (135.1-255.3)	560.3 (402.7-798.9)	2.096	0.1592 (0.1199-0.2259)	0.2075 (0.1514-0.2926)	0.303	4.87 (3.68-6.9)	6.28 (4.54-8.89)	0.29
South Asia	diesel engine exhaust	549.4 (433.5-674.7)	1954.9 (1554.7-2430.2)	2.558	17638.3 (13989.1-21543.5)	59968.1 (47870.9-74497.4)	2.4	0.0834 (0.0655-0.1025)	0.1285 (0.102-0.1598)	0.541	2.55 (2.02-3.13)	3.84 (3.07-4.77)	0.506
Southeast Asia	diesel engine exhaust	693.5 (589.7-816.2)	2355.1 (1917-2828.5)	2.396	22041.1 (18796.6-25687.7)	71982 (58680.2-86618.6)	2.266	0.2406 (0.2053-0.2833)	0.3469 (0.2831-0.4191)	0.442	7.34 (6.25-8.58)	10.22 (8.34-12.25)	0.392
Southern Latin America	diesel engine exhaust	253.3 (216.5-292.8)	354.8 (307.3-404)	0.401	7694.3 (6580.7-8879.5)	9794.4 (8458.4-11220.1)	0.273	0.5351 (0.4593-0.6179)	0.4358 (0.378-0.4977)	-0.186	16.34 (13.98-18.88)	12.23 (10.55-14.01)	-0.252
Southern Sub-Saharan Africa	diesel engine exhaust	67.2 (53.3-90.8)	54.7 (46-65.5)	-0.186	2239.8 (1784.2-2975.7)	1763.6 (1475.4-2114.5)	-0.213	0.222 (0.1746-0.302)	0.0875 (0.0732-0.1047)	-0.606	7.16 (5.68-9.62)	2.72 (2.28-3.26)	-0.62
Tropical Latin America	diesel engine exhaust	211.2 (182-244)	592 (515.2-674.3)	1.803	6550.9 (5649.7-7528.4)	16808.4 (14756.7-19158.9)	1.566	0.2117 (0.1831-0.2445)	0.2359 (0.2049-0.2686)	0.114	6.35 (5.46-7.32)	6.61 (5.81-7.53)	0.041
Western Europe	diesel engine exhaust	583.4 (508-671)	795.4 (701-897.7)	0.363	16366.1 (14283-18679.5)	20413.7 (18041.2-23086.5)	0.247	0.1083 (0.0945-0.1239)	0.1014 (0.0896-0.1141)	-0.064	3.16 (2.77-3.58)	2.76 (2.44-3.11)	-0.127
Western Sub-Saharan Africa	diesel engine exhaust	60.6 (47.2-76.9)	163.1 (129.1-202.3)	1.691	1890.8 (1474.4-2398.2)	5175.6 (4076.1-6403.4)	1.737	0.0625 (0.0487-0.0794)	0.0771 (0.061-0.0957)	0.234	1.87 (1.46-2.38)	2.27 (1.8-2.83)	0.214
Andean Latin America	nickel	15.8 (3.1-35.5)	33.8 (6.7-75.1)	1.139	470.6 (92.5-1061.7)	947.3 (188.8-2131.1)	1.013	0.074 (0.0145-0.1664)	0.0597 (0.0119-0.1327)	-0.193	2.11 (0.41-4.75)	1.64 (0.33-3.68)	-0.223
Australasia	nickel	31.3 (-14-118.1)	45.2 (-20.4-169.3)	0.444	849.3 (-380.5-3192.2)	1117.9 (-505.3-4162)	0.316	0.1345 (-0.0604-0.5056)	0.0958 (-0.0431-0.3579)	-0.288	3.74 (-1.67-14)	2.48 (-1.12-9.23)	-0.337
Caribbean	nickel	24 (4.3-55.8)	51.6 (9.6-117.9)	1.15	700.3 (126.3-1626.3)	1449.1 (273-3338.7)	1.069	0.0907 (0.0163-0.2111)	0.099 (0.0183-0.2265)	0.092	2.62 (0.47-6.09)	2.77 (0.52-6.39)	0.057
Central Asia	nickel	89.1 (17.4-196.7)	69.9 (13.7-157.1)	-0.215	2899.5 (564.7-6404.7)	2215.4 (433.3-4965.1)	-0.236	0.1694 (0.0331-0.3736)	0.0794 (0.0155-0.1787)	-0.531	5.45 (1.06-12.03)	2.42 (0.47-5.43)	-0.556
Central Europe	nickel	279.4 (-124.4-1027)	330.2 (-150.6-1246.3)	0.182	8712.5 (-3874.8-32109.7)	9092.8 (-4145.3-34381.1)	0.044	0.1829 (-0.0814-0.673)	0.1643 (-0.0749-0.6209)	-0.102	5.79 (-2.58-21.38)	4.74 (-2.16-17.9)	-0.181
Central Latin America	nickel	67.7 (13.8-151.6)	150 (29.8-332.9)	1.216	2020.3 (410.3-4517.9)	4202.3 (835-9306.6)	1.08	0.0772 (0.0158-0.1729)	0.0623 (0.0124-0.1384)	-0.193	2.2 (0.45-4.91)	1.71 (0.34-3.79)	-0.223
Central Sub-Saharan Africa	nickel	17.4 (2.9-47.1)	30.8 (5.4-82.2)	0.77	565 (93.7-1538.2)	1025 (180.2-2746.9)	0.814	0.0639 (0.0107-0.1728)	0.0479 (0.0083-0.1267)	-0.25	1.99 (0.33-5.4)	1.5 (0.26-3.98)	-0.246
East Asia	nickel	1718 (355.1-3770.7)	4221.4 (858.9-9635.4)	1.457	53592.3 (10991.5-117757.7)	118107.4 (24097.2-268589)	1.204	0.1747 (0.0362-0.3833)	0.1881 (0.0382-0.4296)	0.077	5.3 (1.09-11.64)	5.24 (1.07-11.89)	-0.011
Eastern Europe	nickel	415.5 (-185.4-1535.5)	220.9 (-100.4-799.2)	-0.468	13067.4 (-5813.6-48298.5)	6661.1 (-3037.2-24089.3)	-0.49	0.139 (-0.0621-0.514)	0.0653 (-0.0297-0.2363)	-0.53	4.44 (-1.98-16.41)	2.03 (-0.93-7.36)	-0.543
Eastern Sub-Saharan Africa	nickel	23.4 (5-52.9)	59.5 (12.4-136.9)	1.543	739 (157.3-1662.5)	1866.9 (386-4264.2)	1.526	0.0277 (0.0059-0.0628)	0.033 (0.0069-0.0762)	0.191	0.84 (0.18-1.88)	0.96 (0.2-2.21)	0.143
High-income Asia Pacific	nickel	242.9 (-108.8-907.6)	352.7 (-161.6-1282.7)	0.452	6655.9 (-2989.8-24931.7)	7997.8 (-3642.5-29474.2)	0.202	0.1158 (-0.0518-0.4326)	0.0873 (-0.0399-0.3205)	-0.246	3.15 (-1.42-11.8)	2.18 (-0.99-8.09)	-0.308
High-income North America	nickel	634 (-279.5-2365.4)	771.9 (-349.2-2919.3)	0.218	17556.3 (-7752.5-65620.1)	19654.4 (-8877.3-74414.1)	0.12	0.1938 (-0.0855-0.7232)	0.126 (-0.057-0.4769)	-0.35	5.56 (-2.46-20.8)	3.32 (-1.5-12.59)	-0.403
North Africa and Middle East	nickel	166.5 (35.7-371.3)	327.9 (67.9-747.8)	0.969	5283.9 (1133.3-11664.6)	10065.1 (2095.5-22921)	0.905	0.0856 (0.0183-0.1916)	0.0687 (0.0142-0.1569)	-0.197	2.63 (0.56-5.82)	2.01 (0.42-4.58)	-0.236
Oceania	nickel	1.8 (0.4-4.2)	4.7 (0.9-10.8)	1.611	57.5 (11.6-136.1)	154.2 (30.2-357.9)	1.682	0.0504 (0.0101-0.1185)	0.0568 (0.0112-0.1305)	0.127	1.55 (0.31-3.66)	1.72 (0.34-3.94)	0.11
South Asia	nickel	220.2 (44.4-504.8)	640.1 (126.3-1452.8)	1.907	7082.6 (1437.7-16408.6)	19705.4 (3914.9-44664.2)	1.782	0.0334 (0.0067-0.076)	0.0421 (0.0083-0.0954)	0.26	1.02 (0.21-2.36)	1.26 (0.25-2.87)	0.235
Southeast Asia	nickel	278.6 (54.3-614)	765.3 (154.1-1720.1)	1.747	8862.2 (1734.4-19672.2)	23437.6 (4722.9-52654.1)	1.645	0.0966 (0.0188-0.2125)	0.1126 (0.0227-0.2529)	0.166	2.95 (0.58-6.52)	3.33 (0.67-7.46)	0.129
Southern Latin America	nickel	78.3 (15.8-175.1)	99.4 (20.2-222.5)	0.269	2379.4 (476.5-5317.2)	2751.1 (561.8-6137.6)	0.156	0.1655 (0.0333-0.3701)	0.1222 (0.0249-0.2733)	-0.262	5.05 (1.01-11.29)	3.44 (0.7-7.66)	-0.319
Southern Sub-Saharan Africa	nickel	27.7 (5.5-67.7)	20.5 (4.1-46.2)	-0.26	925.5 (184.2-2239.5)	661.3 (130.7-1498.2)	-0.285	0.0914 (0.018-0.2233)	0.0327 (0.0065-0.0738)	-0.642	2.96 (0.59-7.23)	1.02 (0.2-2.3)	-0.655
Tropical Latin America	nickel	81.3 (16.6-180.2)	176.7 (35.8-392.7)	1.173	2524.8 (514.7-5596.4)	5023.9 (1018.4-11183.4)	0.99	0.0815 (0.0166-0.1802)	0.0704 (0.0143-0.1565)	-0.136	2.45 (0.5-5.42)	1.98 (0.4-4.4)	-0.192
Western Europe	nickel	808.4 (-359.6-3052.7)	902.8 (-396.6-3375.2)	0.117	22730 (-10100.8-85943.6)	23122.8 (-10196.1-86387.6)	0.017	0.1502 (-0.0668-0.5671)	0.1149 (-0.0505-0.4285)	-0.235	4.39 (-1.95-16.59)	3.12 (-1.38-11.69)	-0.289
Western Sub-Saharan Africa	nickel	26.8 (5.8-61)	54.3 (10.8-124.8)	1.026	845.1 (181.7-1909.3)	1727 (341.1-3988.3)	1.044	0.0275 (0.0059-0.0626)	0.0257 (0.0051-0.0587)	-0.065	0.83 (0.18-1.89)	0.76 (0.15-1.74)	-0.084
Andean Latin America	polycyclic aromatic hydrocarbons	12.5 (10.1-15.2)	29.3 (22.1-37.8)	1.344	373.7 (301.8-454.1)	824.2 (616.9-1079.1)	1.206	0.0585 (0.047-0.0713)	0.0516 (0.0391-0.0667)	-0.118	1.67 (1.34-2.03)	1.42 (1.07-1.86)	-0.15
Australasia	polycyclic aromatic hydrocarbons	6.8 (5.7-8)	10.8 (9.2-12.4)	0.588	184.3 (154.6-216.4)	268.7 (228.6-310.5)	0.458	0.0292 (0.0245-0.0343)	0.023 (0.0197-0.0264)	-0.212	0.81 (0.68-0.95)	0.6 (0.51-0.69)	-0.259
Caribbean	polycyclic aromatic hydrocarbons	16.6 (13.8-19.6)	42.5 (34-52.8)	1.56	487 (401.9-570)	1194.3 (946.1-1488.8)	1.452	0.0629 (0.052-0.074)	0.0815 (0.0652-0.1009)	0.296	1.82 (1.5-2.15)	2.28 (1.81-2.85)	0.253
Central Asia	polycyclic aromatic hydrocarbons	52.4 (42.1-63.7)	49.8 (40.1-61.2)	-0.05	1701.1 (1360.6-2057.1)	1578.5 (1271.7-1933.5)	-0.072	0.0998 (0.0817-0.1195)	0.0567 (0.0464-0.0693)	-0.432	3.2 (2.6-3.83)	1.73 (1.4-2.11)	-0.459
Central Europe	polycyclic aromatic hydrocarbons	51.6 (42.2-61.4)	70.8 (57.4-85.8)	0.372	1607.1 (1317.8-1902)	1949.2 (1576.1-2382)	0.213	0.0338 (0.0279-0.0399)	0.0353 (0.0287-0.0428)	0.044	1.07 (0.88-1.26)	1.02 (0.82-1.25)	-0.047
Central Latin America	polycyclic aromatic hydrocarbons	49.3 (41.8-57)	119.5 (95.6-148.8)	1.424	1474.6 (1244-1691.6)	3357.1 (2662.6-4167.8)	1.277	0.0562 (0.0477-0.0651)	0.0496 (0.0398-0.0614)	-0.117	1.6 (1.35-1.85)	1.37 (1.08-1.7)	-0.144
Central Sub-Saharan Africa	polycyclic aromatic hydrocarbons	11.4 (6.1-23.7)	22.7 (13.7-41)	0.991	370.3 (199-757.5)	755.8 (455.6-1366.8)	1.041	0.0418 (0.0226-0.0859)	0.0354 (0.0215-0.0642)	-0.153	1.31 (0.7-2.69)	1.1 (0.66-1.98)	-0.16
East Asia	polycyclic aromatic hydrocarbons	995.3 (802.3-1209.7)	2809 (2194.1-3460.3)	1.822	31013.6 (24993.9-37867)	78632.4 (61439.7-97773)	1.535	0.1013 (0.0816-0.1232)	0.1252 (0.0986-0.154)	0.236	3.07 (2.47-3.74)	3.49 (2.74-4.32)	0.137
Eastern Europe	polycyclic aromatic hydrocarbons	79.2 (64-95.5)	48.6 (39-60.1)	-0.386	2481.8 (2006.2-2996)	1458.7 (1171.9-1808.2)	-0.412	0.0265 (0.0218-0.0318)	0.0143 (0.0116-0.0175)	-0.46	0.84 (0.69-1.01)	0.44 (0.36-0.54)	-0.476
Eastern Sub-Saharan Africa	polycyclic aromatic hydrocarbons	14.6 (11.5-18.6)	41.8 (32.5-54.5)	1.863	459.9 (366.2-592.8)	1312.9 (1008.4-1719.1)	1.855	0.0173 (0.0136-0.0221)	0.0232 (0.018-0.0302)	0.341	0.52 (0.41-0.66)	0.68 (0.52-0.88)	0.308
High-income Asia Pacific	polycyclic aromatic hydrocarbons	50.6 (42.5-59)	81.5 (67.6-95.7)	0.611	1388.2 (1161.7-1619.3)	1847.4 (1550.3-2152.8)	0.331	0.0241 (0.0203-0.028)	0.0202 (0.0169-0.0235)	-0.162	0.66 (0.55-0.77)	0.5 (0.43-0.58)	-0.242
High-income North America	polycyclic aromatic hydrocarbons	158.8 (135.4-183.6)	212.1 (180.2-244)	0.336	4398.2 (3739.7-5074.8)	5402.6 (4578.1-6213.8)	0.228	0.0485 (0.0414-0.0559)	0.0346 (0.0296-0.0397)	-0.287	1.39 (1.18-1.61)	0.91 (0.78-1.05)	-0.345
North Africa and Middle East	polycyclic aromatic hydrocarbons	108 (78.5-143.4)	247.5 (192.5-311.8)	1.292	3430.4 (2485-4550.2)	7601.8 (5928.7-9596.8)	1.216	0.0554 (0.0404-0.0737)	0.0519 (0.0403-0.0653)	-0.063	1.71 (1.23-2.26)	1.52 (1.18-1.91)	-0.111
Oceania	polycyclic aromatic hydrocarbons	1.1 (0.8-1.6)	3.5 (2.5-4.9)	2.182	36.6 (27.8-50.7)	113.2 (81.9-160.7)	2.093	0.0321 (0.0243-0.0452)	0.0418 (0.0309-0.0585)	0.302	0.98 (0.75-1.38)	1.27 (0.93-1.79)	0.296
South Asia	polycyclic aromatic hydrocarbons	134.6 (101.8-171.3)	417.8 (322.9-528.7)	2.104	4336.9 (3296.9-5514)	12882.4 (9844.4-16327.9)	1.97	0.0204 (0.0155-0.0261)	0.0274 (0.0212-0.0347)	0.343	0.63 (0.47-0.79)	0.82 (0.63-1.04)	0.302
Southeast Asia	polycyclic aromatic hydrocarbons	177.3 (144.9-211.4)	560.2 (441.1-690.7)	2.16	5653.7 (4650.2-6744.6)	17166.7 (13446.4-21138.5)	2.036	0.0614 (0.0502-0.0732)	0.0825 (0.0652-0.1)	0.344	1.88 (1.54-2.24)	2.44 (1.91-2.99)	0.298
Southern Latin America	polycyclic aromatic hydrocarbons	62.9 (51.9-74.8)	82.7 (68.7-97.3)	0.315	1910.5 (1564.2-2269.2)	2286.3 (1908.6-2678.2)	0.197	0.1329 (0.1092-0.1581)	0.1016 (0.0844-0.119)	-0.236	4.06 (3.32-4.82)	2.86 (2.39-3.35)	-0.296
Southern Sub-Saharan Africa	polycyclic aromatic hydrocarbons	18.6 (14.2-25.1)	15.9 (12.8-19.3)	-0.145	618.9 (477-826.5)	511.7 (413-622.8)	-0.173	0.0614 (0.0468-0.0838)	0.0255 (0.0206-0.0307)	-0.585	1.98 (1.51-2.67)	0.79 (0.64-0.96)	-0.601
Tropical Latin America	polycyclic aromatic hydrocarbons	59 (49.3-69.9)	149.3 (126.5-171.3)	1.531	1833.6 (1521.9-2151.8)	4254.3 (3586.8-4903.4)	1.32	0.059 (0.0494-0.07)	0.0595 (0.0505-0.0681)	0.008	1.77 (1.48-2.09)	1.67 (1.41-1.92)	-0.056
Western Europe	polycyclic aromatic hydrocarbons	174.4 (145.7-206.1)	219.4 (187.3-251.3)	0.258	4899.5 (4076.6-5784.6)	5634.6 (4820-6436.5)	0.15	0.0324 (0.027-0.0382)	0.028 (0.0239-0.032)	-0.136	0.95 (0.79-1.11)	0.76 (0.65-0.87)	-0.2
Western Sub-Saharan Africa	polycyclic aromatic hydrocarbons	16.6 (13.1-21.3)	38.7 (29.8-49)	1.331	523.1 (414.2-674.1)	1230.5 (949.4-1556.9)	1.352	0.017 (0.0134-0.0217)	0.0182 (0.0141-0.023)	0.071	0.51 (0.4-0.66)	0.54 (0.42-0.69)	0.059
Andean Latin America	silica	86.1 (36.1-136.8)	191.5 (83.8-318.4)	1.224	2555.6 (1079.9-4061.2)	5323.3 (2298.2-8885.4)	1.083	0.4051 (0.1692-0.6431)	0.3385 (0.1481-0.5631)	-0.164	11.48 (4.84-18.22)	9.22 (3.98-15.37)	-0.197
Australasia	silica	204.3 (49.6-347.4)	295.8 (72.3-501.1)	0.448	5522.7 (1346.2-9423.3)	7283.1 (1775.9-12401.5)	0.319	0.8763 (0.2128-1.4902)	0.6258 (0.1526-1.0626)	-0.286	24.28 (5.92-41.38)	16.14 (3.93-27.38)	-0.335
Caribbean	silica	128.5 (58.2-202.7)	284.2 (118.7-456.3)	1.212	3744.4 (1693.2-5891.1)	7971.8 (3325.4-12745.4)	1.129	0.4858 (0.2202-0.7664)	0.5452 (0.2277-0.8744)	0.122	14.04 (6.35-22.07)	15.25 (6.37-24.37)	0.086
Central Asia	silica	561.6 (251.1-855.4)	467.2 (210.6-735.9)	-0.168	18283.6 (8185.2-27779.7)	14803 (6672.2-23291.7)	-0.19	1.0693 (0.4777-1.6375)	0.5305 (0.2402-0.8391)	-0.504	34.39 (15.37-52.33)	16.18 (7.31-25.46)	-0.53
Central Europe	silica	1913.6 (485.3-3276.8)	2281.7 (559.7-3948.5)	0.192	59616.2 (15179.9-102003.4)	62778.6 (15450.7-108310.9)	0.053	1.2516 (0.3177-2.145)	1.1348 (0.2783-1.9599)	-0.093	39.62 (10.09-67.82)	32.7 (8.04-56.31)	-0.175
Central Latin America	silica	373.1 (168.9-583.7)	864.6 (377.1-1381.2)	1.317	11094.2 (5040.8-17313.5)	24046.8 (10517.5-38426.1)	1.168	0.4263 (0.1926-0.6675)	0.3598 (0.1568-0.575)	-0.156	12.08 (5.48-18.85)	9.81 (4.29-15.65)	-0.188
Central Sub-Saharan Africa	silica	104.1 (35-241.2)	176.1 (63.5-366.7)	0.692	3369.8 (1134.9-7798.7)	5846.4 (2065.1-12244.6)	0.735	0.3826 (0.1288-0.8843)	0.2742 (0.0994-0.5629)	-0.283	11.9 (4-27.53)	8.54 (3.06-17.84)	-0.282
East Asia	silica	8696.2 (4026.1-13900.7)	20843.9 (9188.1-34364.3)	1.397	271088 (126011.6-432533.5)	581500.5 (256748.8-952272.3)	1.145	0.8849 (0.4087-1.4144)	0.9292 (0.4091-1.5346)	0.05	26.81 (12.46-42.86)	25.79 (11.38-42.29)	-0.038
Eastern Europe	silica	3141.8 (788.5-5349.2)	1667.6 (412.1-2838.2)	-0.469	99050.9 (24977.9-168110.2)	50362.3 (12474.7-85958)	-0.492	1.0509 (0.2635-1.7891)	0.4926 (0.1219-0.8405)	-0.531	33.65 (8.48-57.1)	15.36 (3.81-26.19)	-0.544
Eastern Sub-Saharan Africa	silica	131.8 (55.5-221)	348 (152.6-585.7)	1.64	4146.4 (1756.5-6919.9)	10836.7 (4770.1-18165)	1.614	0.1563 (0.0656-0.2625)	0.1939 (0.0848-0.326)	0.241	4.7 (1.98-7.84)	5.62 (2.47-9.46)	0.196
High-income Asia Pacific	silica	1564.1 (390.2-2632)	2413.3 (620.4-4083.2)	0.543	42738 (10690.8-71894.1)	54546.9 (14084.4-92503.6)	0.276	0.7457 (0.186-1.2556)	0.596 (0.1528-1.0089)	-0.201	20.24 (5.06-34.05)	14.82 (3.82-25.2)	-0.268
High-income North America	silica	3493.1 (870.1-5981.7)	4087.4 (1009.9-6975.6)	0.17	96595.1 (24100.7-165124.5)	103866.2 (25796.6-176652.1)	0.075	1.067 (0.2659-1.8261)	0.6668 (0.1649-1.1371)	-0.375	30.59 (7.64-52.28)	17.55 (4.36-29.81)	-0.426
North Africa and Middle East	silica	982 (424.7-1581)	2103.5 (925.3-3426)	1.142	31042.8 (13285.4-49990.3)	64488.1 (28682.5-104280)	1.077	0.5059 (0.2187-0.8149)	0.4415 (0.1933-0.7172)	-0.127	15.48 (6.65-24.91)	12.87 (5.69-21)	-0.169
Oceania	silica	11.1 (4.5-19.7)	29.8 (11.9-52.6)	1.685	361.1 (149.2-637.4)	972.2 (390.7-1727.3)	1.692	0.3172 (0.129-0.5615)	0.3597 (0.1442-0.6341)	0.134	9.72 (3.96-17.17)	10.89 (4.35-19.19)	0.12
South Asia	silica	1339.6 (598.8-2177.7)	4351 (1899.7-6864.9)	2.248	42923.5 (19209.9-69654.8)	133267.4 (58458.2-209783.5)	2.105	0.2039 (0.0909-0.3305)	0.2863 (0.1249-0.4517)	0.404	6.21 (2.78-10.05)	8.54 (3.74-13.45)	0.375
Southeast Asia	silica	1507.2 (676.8-2347.5)	4392.7 (1975.8-6938.3)	1.914	47747.3 (21525.1-74222.7)	134179.2 (60422.6-212081.8)	1.81	0.5239 (0.2351-0.814)	0.647 (0.2908-1.0225)	0.235	15.92 (7.16-24.8)	19.06 (8.58-30.08)	0.197
Southern Latin America	silica	393.3 (175.4-610)	610.4 (280.2-962.8)	0.552	11931.3 (5302.3-18515.9)	16853.3 (7753.4-26573.2)	0.413	0.831 (0.3702-1.2892)	0.7499 (0.3442-1.1821)	-0.098	25.33 (11.27-39.33)	21.03 (9.68-33.14)	-0.17
Southern Sub-Saharan Africa	silica	158 (69.8-263.1)	110.6 (49-176.8)	-0.3	5270 (2328.9-8710.6)	3583.8 (1592.3-5707.3)	-0.32	0.5215 (0.2293-0.8701)	0.1767 (0.0781-0.2826)	-0.661	16.85 (7.45-28)	5.52 (2.45-8.79)	-0.672
Tropical Latin America	silica	440.2 (196.6-692.4)	1016.4 (459.7-1572.4)	1.309	13628.4 (6085.3-21398.8)	28770.5 (13063-44400.2)	1.111	0.4414 (0.197-0.695)	0.4051 (0.183-0.6272)	-0.082	13.21 (5.9-20.76)	11.32 (5.14-17.46)	-0.143
Western Europe	silica	5289.5 (1326.5-9038.4)	6127 (1555.1-10373.6)	0.158	148456.5 (37387.4-252354.9)	156308.9 (39875.8-265229.4)	0.053	0.9822 (0.2466-1.676)	0.778 (0.1979-1.3164)	-0.208	28.63 (7.22-48.61)	21.06 (5.38-35.81)	-0.264
Western Sub-Saharan Africa	silica	150 (64.8-241.8)	321.1 (139.7-532.8)	1.141	4694.2 (2033.3-7562.3)	10151 (4464.2-16813.7)	1.162	0.1543 (0.0668-0.2495)	0.1523 (0.0656-0.2526)	-0.013	4.64 (2-7.49)	4.48 (1.95-7.43)	-0.034
